# Supplementary material for: Etiology and Factors Associated with Pneumonia in Children under 5 Years of Age in Mali: A Prospective Case-Control Study
Source: PLoS One. 2015 Dec 22;10(12):e0145447. doi: 10.1371/journal.pone.0145447 (PMC4687909; doi:10.1371/journal.pone.0145447)
Supplement: S1 Table — (XLS) [file pone.0145447.s002.xls]

## Sheet: Table_1
Characteristics of children pneumonia cases and controls, Mali, N=216
Characteristics*	Pneumonia cases (n=118)	Controls (n=98)	P
Demographics at admission
Gender, male	57 (48.3)	36 (38.7)	0.16
Age, months, median (IQR)	12 (5-26)	11 (5-23)	0.24
Height, cm, median (IQR)	73.5 (65-88)	71 (64-79)	0.04
Weight, kg, median (IQR)	7.6 (6-10)	7 (5.5-9.3)	0.13
Body mass index, median (IQR)	13.9 (12.6-15.2)	14.2 (12.9-15.5)	0.47
Arm circumference, cm, median (IQR)	13 (12-14)	12.5 (11-14)	0.01
Weight-for-height Z-score ≤2 SD	52 (44.1)	41 (44.1)	0.99
Weight-for-height Z-score ≤3 SD	32 (27.1)	22 (23.7)	0.57
Medical history
Heart disease	4 (3.4)	0 (0)	0.07
HIV-positive	3 (2.5)	0 (0)	0.12
Contracted a common cold/pharyngitis**	61 (31.7)	0 (0)	<0.001
Contracted ILI**	18 (15.2)	0 (0)	<0.001
Pneumococcal conjugate vaccine	0 (0)	0 (0)	-
DPT-Hep. B-Hib vaccine, 1 dose	102 (86.4)	80 (86.0)	0.93
DPT-Hep. B-Hib vaccine, 3 dose	81 (68.6)	69 (74.2)	0.38
Influenza vaccine	1 (0.8)	0 (0)	0.37
Vital signs at admission
Temperature, °C, median (IQR)	38.6 (37.8-39.4)	37 (36.8-37.4)	<0.001
Breathing rate, cycles/min, median (IQR)	56 (48-67)	31 (29-35)	<0.001
Cardiac rate, cycles/min, median (IQR)	151 (132-167)	122 (112-132)	<0.001
Oxygen saturation, %, median (IQR)	94.5 (87-96)	98 (98-99.5)	<0.001
Clinical signs/symptoms at admission
Dyspnea	116 (98.3)	0 (0)	<0.001
Lower chest indrawing	116 (98.3)	0 (0)	<0.001
Cough	114 (96.6)	0 (0)	<0.001
Pulmonary crackles	102 (86.4)	0 (0)	<0.001
Ronchi	34 (28.8)	0 (0)	<0.001
Rhinopharyngitis	32 (27.1)	0 (0)	<0.001
Prostration or lethargy	23 (19.5)	0 (0)	<0.001
Inability to drink	15 (12.7)	0 (0)	<0.001
Diarrhea	12 (10.2)	20 (21.5)	0.02
Cyanosis	11 (9.3)	0 (0)	0.002
Vomiting	9 (7.6)	13 (14.0)	0.13
Convulsions	6 (5.1)	2 (2.1)	0.27
Conjunctivitis	6 (5.1)	1 (1.1)	0.11
Diminished breath sounds	5 (4.2)	0 (0)	0.04
Dullness to percussion	4 (3.4)	0 (0)	0.07
Otitis	3 (2.5)	1 (1.1)	0.44
Rasping	3 (2.5)	0 (0)	0.12
Skin rash	0 (0)	2 (2.1)	0.11
Abbreviations: IQR, interquartile range; SD, standard deviation; DPT-Hep. B-Hib, Diphtheria, tetanus, Pertussis, hepatitis B, Haemophilus influenza type b;
HIV, human immunodeficiency virus; ILI, influenza-like illness
*Data are N (%), unless specified otherwise.
**within 2 weeks.
