# Supplementary material for: Etiology and Factors Associated with Pneumonia in Children under 5 Years of Age in Mali: A Prospective Case-Control Study
Source: PLoS One. 2015 Dec 22;10(12):e0145447. doi: 10.1371/journal.pone.0145447 (PMC4687909; doi:10.1371/journal.pone.0145447)
Supplement: S2 Table — (XLS) [file pone.0145447.s003.xls]

## Sheet: Table_3
Microbiological findings of children pneumonia cases and controls, nasal swabs, Mali, N=216
Microorganisms	Pneumonia cases (n=118)	Controls (n=98)	P	Crude odds ratio	Adjusted odds ratio*
Bacteria
Streptococcus pneumoniae	85 (72.0)	47 (48.0)	<0.001	2.8 (1.6-4.9)	3.4 (1.6-7.0)
Staphylococcus aureus	23 (19.5)	19 (19.4)	0.98	1.0 (0.5-2.0)	-
Haemophilus influenza	8 (6.8)	6 (6.2)	0.84	1.1 (0.4-3.3)	-
Mycoplasma spp.	0 (0)	1 (1.0)	0.27	NE	-
Chlamydia spp.	0 (0)	0 (0)	-	NE	-
Viruses
Human metapneumovirus	12 (10.2)	1 (1.0)	0.005	11.0 (1.4-86.0)	17.2 (2.0-151.4)
Coronavirus NL63	1 (0.8)	4 (4.1)	0.12	0.2 (0.02-1.8)	-
Coronavirus 229E	2 (1.7)	0 (0)	0.19	NE	-
Coronavirus OC43	2 (1.7)	4 (4.1)	0.29	0.4 (0.07-2.3)	-
Coronavirus HKU 1	6 (5.1)	2 (2.0)	0.24	2.6 (0.5-13.0)	-
Adenovirus	11 (9.3)	6 (6.1)	0.39	1.6 (0.6-4.4)	-
Enterovirus	12 (10.2)	14 (14.3)	0.35	0.7 (0.3-1.5)	-
Parechovirus	0 (0)	0 (0)	-	NE	-
Rhinovirus	27 (22.9)	24 (24.5)	0.78	0.9 (0.5-1.7)	-
Respiratory syncytial virus	30 (25.4)	6 (6.1)	<0.001	5.2 (2.1-13.2)	7.4 (2.3-23.3)
Parainfluenzae 1	5 (4.2)	0 (0)	0.04	NE	-
Parainfluenzae 2	1 (0.8)	0 (0)	0.36	NE	-
Parainfluenzae 3	5 (4.2)	3 (3.1)	0.65	2.0 (0.4-10.6)	-
Parainfluenzae 4	2 (1.7)	4 (4.1)	0.29	0.4 (0.07-2.1)	-
Influenza A	11 (9.3)	1 (1.0)	0.008	10.0 (1.3-78.7)	10.7 (1.0-112.2)
Infuenza B	0 (0)	0 (0)	-	NE	-
Influenza A(H1N1)	3 (2.5)	0 (0)	0.11	NE	-
Bocavirus	13 (11.0)	12 (12.2)	0.78	0.9 (0.4-2.0)	-
Abbreviations: NE, non estimable.
*After multivariate logistic regression, adjusted for the presence of other pathogens, gender, age, and period per quarter.
